# Supplementary material for: MYCN in Neuroblastoma: “Old Wine into New Wineskins”
Source: Diseases. 2021 Oct 29;9(4):78. doi: 10.3390/diseases9040078 (PMC8628738; doi:10.3390/diseases9040078)
Supplement: Supplementary file 1 [file diseases-09-00078-s001.zip]

Archive with 1 entries (1 files):
- diseases-1421446-supplementary.pdf
